# Supplementary material for: Sedentary patterns and health outcomes in the oldest-old: a latent profile analysis
Source: PeerJ. 2024 Jun 24;12:e17505. doi: 10.7717/peerj.17505 (PMC11210487; doi:10.7717/peerj.17505)
Supplement: Supplemental Information 2 [file peerj-12-17505-s002.csv]

ID	Age	Sex	Familysituation	Nr_Children	Nr_Grandchildren	House	Home_environment	Diploma	AV1	AV2	AV3	SPPB_total_score	unweighted_RAND36_MCS	BMI	BMI_Groups	NSHAP_Comorbidity_Index	Overall_Cognitive_Functioning	PROMIS_Isolation_Tscores	Education	alpha	Usual_Bout_min	Mean_Sitting_min	Mean_Sitting_h
101	86	2	1	2	4	1	3	5	1	1	1	9	57,91666667	29,91181658		2	-0,460601047	49,8	1	1,311641367	22,43333333	427,0952381	7,118253968
102	81	2	1	1	2	1	4	5	1	1	1	11	85	19,43058705	2	1	0,519621919	34,8	1	1,334869689	26,86666667	483,1083333	8,051805555
103	81	1	3	1	3	1	2	5	1	1	1	11	87,5	27,85467128	3	2	0,870252994	34,8	1	1,313905094	45,58333333	688,1166667	11,46861111
104	81	2	1	4	6	1	1	2	1	1	1	7	37,08333333	31,70738721	4	2	0,137149984	45,7	1	1,317242255	48,71666667	513,6047619	8,560079365
105	80	1	3	2	3	1	2	6	1	1	1	9	76,25	19,94684822	2	1	0,080037789	43,3	2	1,305303762	40,43333333	700,4595238	11,6743254
108	89	1	1	4	5	1	1	7	1	1	1	5	62,5	26,77365842	3	8	-0,819303654	51,8	2	1,267693672	28,36666667	614,24375	10,23739583
111	87	1	3	2	4	1	1	2	1	1	0	7	83,75	21,66089965	2	1	-0,486931864	43,3	1	1,278728111	55,76666667	690,3928571	11,50654762
113	87	1	3	3	6	1	3	2	1	1	1	10	85	29,71854588	3	2	0,499683058	34,8	1	1,284030407	78,91666667	801,5166667	13,35861111
114	81	1	3	3	7	1	1	2	1	1	1	10	81,25	29,00197133	3	2	0,00153049	34,8	1	1,3085953	69,68333333	510,9119048	8,515198413
116	83	2	3	4	7	1	2	2	1	1	1	7	62,5	32,58547009	4	3	-0,345543651	34,8	1	1,370331186	130,9666667	525,4222222	8,757037037
118	83	2	3	2	3	1	3	2	1	1	1	7	45	24,59134005	2	3	-0,964893518	49,8	1	1,352163303	49,05	354,2916667	5,904861112
119	83	2	3	1	2	1	4	2	1	1	1	8	45,41666667	30,67119499	4	2	-0,541518308	34,8	1	1,298149649	45,35	662,0619048	11,03436508
120	85	2	1	3	7	1	4	6	1	1	1	9	81,25	26,68523467	3	3	0,897729846	58,1	2	1,411203191	18,76666667	411,912963	6,86521605
121	81	1	3	1	2	1	2	4	1	1	1	12	85	23,46020998	2	3	0,48147461	40,4	1	1,292619741	64,83333333	517,1714286	8,61952381
122	80	2	1	1	2	1	1	4	1	1	1	12	86,25	26,60995897	3	4	0,181702656	34,8	1	1,317783409	29,51666667	556,8966667	9,281611112
124	81	1	3	2	4	1	4	6	1	1	1	12	83,75	23,60816327	2	2	0,632191118	34,8	2	1,323635715	51,98333333	559,6309524	9,32718254
125	81	2	3	3	6	1	1	6	1	1	1	8	80	23,1273979	2	2	-0,16622586	40,4	2	1,325341918	52,26666667	510,6916667	8,511527778
126	88	1	1	2	5	1	3	2	1	1	1	9	80	19,54175481	2	0	0,431944071	34,8	1	1,326664392	31,45	500,2309524	8,33718254
127	89	1	1	0	0	1	3	1	1	1	0	8	76,25	21,98967204	2	4	-0,019792568	43,3	1	1,286383438	59,25	648,68125	10,81135417
128	82	1	3	3	7	1	2	7	1	1	1	10	77,5	22,95510204	2	1	0,80168367	34,8	2	1,31615119	34,91666667	445,725	7,42875
129	91	1	1	1	1	1	4	6	1	1	1	10	82,5	21,48788927	2	1	0,744753071	34,8	2	1,313107742	30,93333333	419,9708333	6,999513888
131	83	1	3	2	5	1	3	3	1	1	1	10	77,5	25,07619305	3	5	-0,032503383	34,8	1	1,257026122	23,15	513,975	8,56625
133	84	1	1	3	7	1	3	4	1	1	1	9	86,25	28,53877551	3	1	-0,110164011	34,8	1	1,274614736	41,16666667	622,1458333	10,36909722
137	85	1	3	2	3	1	3	7	1	1	1	9	71,25	20,53618801	2	3	0,070668148	34,8	2	1,306658095	36,11666667	521,9452381	8,699087302
138	86	2	1	3	7	1	4	4	1	1	1	9	75	31,03574182	4	2	0,703403907	34,8	1	1,30611542	49,18333333	540,5479167	9,009131945
139	88	1	3	5	7	1	3	3	1	1	1	11	85	26,05609418	3	2	0,017549188	34,8	1	1,269553335	49,4	594,4595238	9,90765873
140	89	2	1	4	7	2		2	1	1	1	9	81,25	30,73454373	4	1	-0,578321857	43,3	1	1,338850582	26,86666667	676,7880952	11,27980159
141	92	2	3	1	2	3	1	2	1	1	1	9	57,5	19,68379803	2	0	-0,175509141	34,8	1	1,359250894	28,93333333	592,3880952	9,87313492
142	89	2	1	0	3	2		2	1	1	1	6	83,75	27,50549811	3	2	-0,664985179	45,7	1	1,289821772	64,8	696,7933333	11,61322222
143	81	2	1	2	0	2		2	1	1	1	6	65,41666667	25,27066162	3	5	-0,440968072	34,8	1	1,363503843	39,7	715,1125	11,91854167
144	82	2	1	3	7	2		2	1	1	1	8	82,5	26,78707514	3	4	-0,099480375	43,3	1	1,335179906	27,73333333	505,5428571	8,425714285
147	82	2	1	3	6	2		2	1	1	1	7	80	25,75932334	3	1	-0,77738379	43,3	1	1,286349296	44,96666667	564,3633333	9,406055555
148	91	2	1	7	4	2		2	1	1	1	7	76,25	27,72112383	3	10		47,8	1	1,312572912	40,65	567,0645833	9,451076388
149	91	2	1	3	4	1	2	2	1	1	1	6	77,5	26,18106139	3	2		45,7	1	1,330692776	60,25	546,3907407	9,106512345
150	82	2	1	3	5	1	2	1	1	1	1	10	81,25	28,29313544	3	3	0,12102147	40,4	1	1,343696194	27,25	548,8166667	9,146944445
153	89	2	2	3	7	3	2	4	0	1	1	6	49,58333333	25,3569304	3	5	-0,010208382	43,3	1	1,346347528	39,31666667	625,65	10,4275
154	88	2	3	0	0	3	2	1	1	1	1	8	82,5	26,29848784	3	4	-1,020327942	34,8	1	1,308270627	32,15	470,6148148	7,843580247
158	90	2	1	4	4	3	2	2	1	0	0	2	26,25	25,54573027	3	3	-1,051948311	63,8	1	1,308336571	40	703,8690476	11,73115079
161	82	2	1	4	7	1	3	6	1	1	0	8	40,41666667	31,80516071	4	5	-0,213754082	45,7	2	1,303522672	116,9166667	524,625	8,74375
162	83	2	1	3	7	1	3	6	1	1	1	10	85	22,29276608	2	2	0,18176393	43,3	2	1,313189122	37,11666667	641,1416667	10,68569445
163	79	2	3	2	4	1	2	5	1	1	1	8	75,41666667	31,24567474	4	4	0,663173259	43,3	1	1,344511146	46,26666667	666,1444444	11,10240741
164	82	1	1	2	2	1	3	4	1	1	1	9	71,25	35,56649909	4	6	0,143169582	67,5	1	1,3427376	50,43333333	650,4259259	10,8404321
167	80	1	3	3	7	1	4	7	1	1	1	9	31,25	31,83109504	4	1	0,618246144	51,8	2	1,288162421	51,35	657,5428571	10,95904762
168	82	2	3	3	7	1	4	7		1	1	11	80	22,86437547	2	0	1,622124052	49,8	2	1,376826858	19,46666667	523,9388889	8,732314815
169	90	1	1	1	2	1	3	2	1	1		3	71,25	33,81986472	4	2	-0,624446677	34,8	1	1,282802409	47,13333333	610,6633333	10,17772222
170	84	1	3	4	7	1	3	2	1	1	1	10	67,5	27,20338917	3	2	0,592560196	49,8	1	1,303592711	28,6	704,5916667	11,74319445
172	93	1	3	3	5	1	4	2	1	1	0	10	83,75	26,65262217	3	1	0,421362608	34,8	1	1,261773827	66,23333333	738,5458333	12,30909722
174	85	1	1	3	5	1	2	4	1	1	0	4	63,75	30,24201137	4	2	-0,450245351	45,7	1	1,306352843	42,61666667	593,0020833	9,883368055
175	81	1	1	0	0	1	1	5	1	1	1	8	73,75	25,86120485	3	1	-0,980124897	60,1	1	1,35304855	63,48333333	392,24375	6,537395833
176	81	1	1	2	4	1	4	4	1	1	1	9	70	33,22392444	4	5	1,0550489	53,9	1	1,258531606	55,75	860,7416667	14,34569445
178	90	1	3	3	5	1	2	4	1	1	1	9	78,75	20,01081666	2	2	-0,922404267	47,8	1	1,318668354	31,21666667	436,3395833	7,272326388
179	84	1	3	2	1	1	2	4	1	1	1	12	72,91666667	19,69266529	2	0	-0,313376441	49,8	1	1,320789014	37,73333333	475,2875	7,921458333
180	90	2	3	1	2	1	3	4	1	1	1	3	65	30,809423	4	1	-1,135853092	45,7	1	1,2986499	128,0333333	646,3595238	10,77265873
181	90	2	1	3	6	1	3	6	1	1	0	9	65,41666667	21,32760011	2	4	-0,050156553	45,7	2	1,334474693	31,26666667	449,24375	7,487395833
182	81	2	1	7	7	1	3	7	1	1	1	11	86,25	22,94210718	2	3	0,512779739	40,4	2	1,295907504	37,21666667	476,89375	7,948229167
184	85	2	3	4	5	1	3	3	1	1	1	9	86,25	31,03390116	4	4	0,01926633	34,8	1	1,372666363	39,43333333	440,5309524	7,34218254
185	88	2	1	4	7	1	2	5	1	1	1	3	66,66666667	26,04166667	3	3	0,350720316	34,8	1	1,298916231	52,7	638,2233333	10,63705556
186	81	2	1	3	0	1	3	2	1	1	0	11	87,5	23,50872322	2	1	-0,215469361	34,8	1	1,308303337	42,23333333	698,0904762	11,63484127
187	85	1	3	3	7	1	3	4	1	1	1	8	82,5	25,50680999	3	3	0,542396876	40,4	1	1,31605895	26,03333333	530,5916667	8,843194445
188	88	2	1	0	0	2	4	7	1	1	1	8	78,75	29,68460111	3	3	0,676053224	43,3	2	1,301976056	34,66666667	630,325	10,50541667
189	86	2	3	1	2	1	4	3	1	1	1	7	82,5	19,99231065	2	4	-0,002390631	34,8	1	1,387244061	23,85	498,6857143	8,311428572
190	88	1	3	1	2	1	4	4	1	1	1	10	71,25	25,27381535	3	2	0,644482648	34,8	1	1,301505365	46,6	699,2119048	11,65353175
191	83	2	1	3	6	1	1	3	1	1	1	11	71,25	25,51775148	3	3	0,123042746	40,4	1	1,376811511	20,66666667	308,2361111	5,137268518
192	83	1	3	3	4	1	3	4	1	1	1	12	76,25	28,94786679	3	5	0,719786708	34,8	1	1,289752981	27,01666667	626,35	10,43916667
195	90	2	1	1	1	1	3	3	1	1	1	8	32,08333333	29,03381431	3	5	0,274533586	60,1	1	1,283188804	31,2	533,9238095	8,898730158
197	80	1	3	2	2	1	2	7	1	1	1	12	83,75	24,4982699	2	1	1,169213029	34,8	2	1,285910942	31,83333333	637,3690476	10,62281746
200	80	2	1	3	5	1	4	6	1	1	1	7	73,75			6	0,240891646	34,8	2	1,292200925	28,98333333	606,4690476	10,10781746
202	86	2	1	2	6	1	2	6	1	1	1	8	77,5	20,51445578	2	3	0,465847602	34,8	2	1,337792303	29,96666667	530,1738095	8,836230158
205	85	2	1	3	3	1	4	7	1	1	1	10	77,5	27,61649006	3	0		34,8	2	1,294142849	33,41666667	606,6458333	10,11076389
207	81	1	2	0	0	1	2	7	1	1	1	10	31,25	26,12244898	3	3	0,056705762	34,8	2	1,318974368	30,5	533,8809524	8,898015873
212	80	2	3	3	7	1	3	2	1	1	1	12	73,75	23,18491475	2	3	0,036012399	34,8	1	1,375483302	39,9	431,8357143	7,197261905
214	83	2	1	6	7	1	2	3	0	1	0	3	66,25	43,28125	4	2		47,8	1	1,303260561	62,93333333	447,1857143	7,453095238
215	80	2	1	3	7	1	3	4	1	1	1	10	65,41666667	22,2111076	2	1	0,604971701	43,3	1	1,301900543	43,03333333	590,4619048	9,841031747
216	80	1	1	4	7	1	1	6	1	1	1	12	80	31,37959184	4	3	-0,031076941	34,8	2	1,270674798	34,68333333	711,3595238	11,85599206
217	87	1	1	1	2	1	2	2	1	1	1	3	48,75	27,01685989	3	2	-0,992887639	53,9	1	1,289199077	61,06666667	519,7462963	8,662438272
218	87	1	1	3	6	1	3	4	1	0	0	8	75	22,30935641	2	3	-0,875027396	40,4	1	1,296984569	68,4	423,6383333	7,060638888
219	83	2	1	4	6	1	2	1	1	1	1	9	83,75	26,28534407	3	3	-0,402311648	43,3	1	1,31365435	30,98333333	444,5479167	7,409131945
220	80	1	1	4	6	1	2	2	1	1	0	9	77,5	30,85066163	4	2	-0,368927902	34,8	1	1,246623771	61,9	764,2928571	12,73821429
221	83	2	1	3	7	1	4	2	0	1	1	10	45	27,0703125	3	2	-0,330864859	40,4	1	1,335639426	40,18333333	464,702381	7,745039683
224	93	1	3	1	2	1	3	3	1	1	1	8	90	23,45091822	2	0	0,084300834	34,8	1	1,297806218	24,18333333	419,5291667	6,992152778
225	91	2	3	1	2	1	3	2	1	1	1	10	73,33333333	26,953125	3	3	-0,230926526	34,8	1	1,327283931	25	438,3125	7,305208333
226	89	2	3	3	7	1	3	3	1	1	1	9	88,75	22,2136785	2	1	0,157270219	43,3	1	1,375408971	56,43333333	490,925	8,182083333
227	88	1	3	3	7	1	3	6	1	1	1	10	96,25	29,37239738	3	2	0,269725845	43,3	2	1,305354332	32,8	699,7083333	11,66180556
228	86	1	1	3	5	1	4	7	1	1	1	8	92,5	29,06122449	3	3	-0,167771232	45,7	2	1,223159783	79,71666667	777,2361111	12,95393519
229	80	1	3	3	7	1	1	6	1	1	1	8	92,5	26,47210744	3	0	0,408714061	43,3	2	1,288635846	27,48333333	586,74375	9,7790625
230	86	2	1	2	3	1	1	6	1	1	1	10	91,25	25,71166208	3	2	0,295397628	34,8	2	1,315449474	49,71666667	643,85	10,73083333
231	86	2	3	3	3	1	1	6	1	1	1	9	87,5	28,76397107	3	1	0,721932486	45,7	2	1,34561146	28,03333333	437,0125	7,283541667
232	91	2	1	2	1	2	3	2	0	1	1	8	85	27,39225712	3	4	-0,100248722	56,1	1	1,286855286	42,86666667	510,05	8,500833333
233	80	1	1	2	6	1	3	6	1	1	1	7	91,25	29,64951156	3	1	-0,414866533	47,8	2	1,302423705	40,65	797,2142857	13,28690476
234	83	1	1	0	0	1	2	2	1	0	1	9	76,66666667	24,44727891	2	5	0,144158953	53,9	1	1,338664639	18,05	482,9125	8,048541667
236	95	2	1	0	0	3	4	4	1	1	1	2	61,25	19,80604865	2	2	-1,099347946	45,7	1	1,307680792	41,5	672,15	11,2025
237	85	2		1	2	3	4	1	1	1	1	4	70,83333333	23,61457221	2	2	-0,313661512	34,8	1	1,297503406	47,61666667	492,2666667	8,204444445
238	85	1	1	0	0	3	4	6	1	1	1	1	66,66666667	23,90690065	2	2	-0,810074953	45,7	2	1,222151351	84,15	801,4214286	13,35702381
239	93	2	1	2	7	3	4	5	0	1	1	6	78,75	21,8716659	2	3	0,312240303	45,7	1	1,29135901	71,15	729,275	12,15458333
